# Supplementary material for: GRM1 as a Candidate Gene for Buffalo Fertility: Insights from Genome-Wide Association Studies and Its Role in the FOXO Signaling Pathway
Source: Genes (Basel). 2025 Feb 4;16(2):193. doi: 10.3390/genes16020193 (PMC11855863; doi:10.3390/genes16020193)
Supplement: Supplementary file 1 [file genes-16-00193-s001.zip]

Archive with 3 entries (2 files):
- genes-3449842-supplementary/
- genes-3449842-supplementary/Supplentray Table S1.xls
- genes-3449842-supplementary/Supplentray Table S2.xls
