# Supplementary material for: GRM1 as a Candidate Gene for Buffalo Fertility: Insights from Genome-Wide Association Studies and Its Role in the FOXO Signaling Pathway
Source: Genes (Basel). 2025 Feb 4;16(2):193. doi: 10.3390/genes16020193 (PMC11855863; doi:10.3390/genes16020193)
Supplement: Supplementary file 1 [file genes-16-00193-s001.zip › genes-3449842-supplementary/Supplentray Table S1.xls]

## Sheet: Sheet1
#	Pathway	Pathway ID	K_id	genes	K_id desc
1	Bladder cancer	ko05219	K19520	ncbi_102404342(UPK3A)	UPK3A, UPIII; uroplakin-3a
2	Basal transcription factors	ko03022	K10845	ncbi_102398250(GTF2H5)	TTDA, GTF2H5, TFB5; TFIIH basal transcription factor complex TTD-A subunit
3	Nucleotide excision repair	ko03420	K10845	ncbi_102398250(GTF2H5)	TTDA, GTF2H5, TFB5; TFIIH basal transcription factor complex TTD-A subunit
4	Cocaine addiction	ko05030	K02090	ncbi_102390186(Cdk5)	CDK5; cyclin-dependent kinase 5 [EC:2.7.11.22]
5	Sphingolipid metabolism	ko00600	K07553	ncbi_102404598(B4GALT6)	B4GALT6; beta-1,4-galactosyltransferase 6 [EC:2.4.1.274]
6	Long-term depression	ko04730	K04603	ncbi_102414394(GRM1)	GRM1; metabotropic glutamate receptor 1
7	Long-term potentiation	ko04720	K04603	ncbi_102414394(GRM1)	GRM1; metabotropic glutamate receptor 1
8	ABC transporters	ko02010	K05655	ncbi_102391538(ABCB8)	ABCB8; ATP-binding cassette, subfamily B (MDR/TAP), member 8
9	Gastric acid secretion	ko04971	K13855	ncbi_102416209(SLC4A2)	SLC4A2, AE2; solute carrier family 4 (anion exchanger), member 2
10	Taste transduction	ko04742	K04603	ncbi_102414394(GRM1)	GRM1; metabotropic glutamate receptor 1
11	Gap junction	ko04540	K04603	ncbi_102414394(GRM1)	GRM1; metabotropic glutamate receptor 1
12	Pancreatic secretion	ko04972	K13855	ncbi_102416209(SLC4A2)	SLC4A2, AE2; solute carrier family 4 (anion exchanger), member 2
13	Salivary secretion	ko04970	K13855	ncbi_102416209(SLC4A2)	SLC4A2, AE2; solute carrier family 4 (anion exchanger), member 2
14	Glutamatergic synapse	ko04724	K04603	ncbi_102414394(GRM1)	GRM1; metabotropic glutamate receptor 1
15	Inflammatory mediator regulation of TRP channels	ko04750	K04830	ncbi_102391196(ASIC3)	ASIC3, ACCN3; acid-sensing ion channel 3
16	Bile secretion	ko04976	K13855	ncbi_102416209(SLC4A2)	SLC4A2, AE2; solute carrier family 4 (anion exchanger), member 2
17	FoxO signaling pathway	ko04068	K04603	ncbi_102414394(GRM1)	GRM1; metabotropic glutamate receptor 1
18	Estrogen signaling pathway	ko04915	K04603	ncbi_102414394(GRM1)	GRM1; metabotropic glutamate receptor 1
19	Retrograde endocannabinoid signaling	ko04723	K04603	ncbi_102414394(GRM1)	GRM1; metabotropic glutamate receptor 1
20	Phospholipase D signaling pathway	ko04072	K04603	ncbi_102414394(GRM1)	GRM1; metabotropic glutamate receptor 1
21	Alzheimer disease	ko05010	K02090	ncbi_102390186(Cdk5)	CDK5; cyclin-dependent kinase 5 [EC:2.7.11.22]
22	Axon guidance	ko04360	K02090	ncbi_102390186(Cdk5)	CDK5; cyclin-dependent kinase 5 [EC:2.7.11.22]
23	Calcium signaling pathway	ko04020	K04603	ncbi_102414394(GRM1)	GRM1; metabotropic glutamate receptor 1
24	Endocytosis	ko04144	K12491	ncbi_102415445(AGAP3)	AGAP; Arf-GAP with GTPase, ANK repeat and PH domain-containing protein 1/3/4/5/6/9/11
25	Neuroactive ligand-receptor interaction	ko04080	K04603	ncbi_102414394(GRM1)	GRM1; metabotropic glutamate receptor 1
26	Metabolic pathways	ko01100	K07553	ncbi_102404598(B4GALT6)	B4GALT6; beta-1,4-galactosyltransferase 6 [EC:2.4.1.274]
