# Supplementary material for: GRM1 as a Candidate Gene for Buffalo Fertility: Insights from Genome-Wide Association Studies and Its Role in the FOXO Signaling Pathway
Source: Genes (Basel). 2025 Feb 4;16(2):193. doi: 10.3390/genes16020193 (PMC11855863; doi:10.3390/genes16020193)
Supplement: Supplementary file 1 [file genes-16-00193-s001.zip › genes-3449842-supplementary/Supplentray Table S2.xls]

KEGG_A_class	KEGG_B_class	Pathway	sig (1)	All (8328)	Pvalue	Qvalue	Pathway ID	Genes	K_IDs
Organismal Systems	Nervous system	Long-term depression	1	63	0.007564841	0.02201409	ko04730	ncbi_102414394(GRM1)	K04603
Organismal Systems	Nervous system	Long-term potentiation	1	69	0.008285303	0.02201409	ko04720	ncbi_102414394(GRM1)	K04603
Organismal Systems	Sensory system	Taste transduction	1	79	0.009486071	0.02201409	ko04742	ncbi_102414394(GRM1)	K04603
Cellular Processes	Cellular community - eukaryotes	Gap junction	1	92	0.01104707	0.02201409	ko04540	ncbi_102414394(GRM1)	K04603
Organismal Systems	Nervous system	Glutamatergic synapse	1	111	0.01332853	0.02201409	ko04724	ncbi_102414394(GRM1)	K04603
Environmental Information Processing	Signal transduction	FoxO signaling pathway	1	134	0.0160903	0.02201409	ko04068	ncbi_102414394(GRM1)	K04603
Organismal Systems	Endocrine system	Estrogen signaling pathway	1	142	0.01705091	0.02201409	ko04915	ncbi_102414394(GRM1)	K04603
Organismal Systems	Nervous system	Retrograde endocannabinoid signaling	1	146	0.01753122	0.02201409	ko04723	ncbi_102414394(GRM1)	K04603
Environmental Information Processing	Signal transduction	Phospholipase D signaling pathway	1	150	0.01801153	0.02201409	ko04072	ncbi_102414394(GRM1)	K04603
Environmental Information Processing	Signal transduction	Calcium signaling pathway	1	185	0.02221422	0.02443564	ko04020	ncbi_102414394(GRM1)	K04603
Environmental Information Processing	Signaling molecules and interaction	Neuroactive ligand-receptor interaction	1	292	0.03506244	0.03506244	ko04080	ncbi_102414394(GRM1)	K04603
